# Supplementary material for: Remote collection of microorganisms at two depths in a freshwater lake using an unmanned surface vehicle (USV)
Source: PeerJ. 2018 Jan 26;6:e4290. doi: 10.7717/peerj.4290 (PMC5788060; doi:10.7717/peerj.4290)
Supplement: Supplemental Information 1 — Raw data for microbe concentrations (CFU/mL) and ice nucleation assays from USV collections at Claytor Lake, VA. [file peerj-06-4290-s001.xlsx]

## Sheet: KBC_TSA_raw_data
Mission	Date	Time	Location	Depth	KBC Plate Replicate	Volume Filtered	Volume Resuspeded	Dilution #1	mL Volume	KBC CFUs/plate	Concentration from KBC (CFUs/mL)	TSA Plate Replicate	Volume Filtered	Volume Resuspeded	Dilution #2	mL Volume	TSA CFUs/plate	Concentration from TSA (CFUs/mL)	Number of colonies screened for ice nucleation (from KBC only)	Number of ice+ at -10C	16S ID (from GenBank)	Repeat ice+ at -10C
1	2016-10-25	11:00:00	L1 (37.0426, -80.6185)	5cm	1	250	5	0.5	0.2	26	5.2	1	250	5	0.2	0.2	234	234	10
1	2016-10-25	11:00:00	L1 (37.0426, -80.6185)	5cm	2	250	5	0.5	0.2	33	6.6	2	250	5	0.2	0.2	158	158	10
1	2016-10-25	11:00:00	L1 (37.0426, -80.6185)	5cm	3	250	5	0.5	0.2	35	7	nd	nd	nd	nd	nd	nd	nd	10
1	2016-10-25	11:00:00	L1 (37.0426, -80.6185)	50cm	1	250	5	0.5	0.2	16	3.2	1	250	5	0.2	0.2	340	340	10	1	Stenotrophomonas
1	2016-10-25	11:00:00	L1 (37.0426, -80.6185)	50cm	2	250	5	0.5	0.2	26	5.2	2	250	5	0.2	0.2	308	308	10
1	2016-10-25	11:00:00	L1 (37.0426, -80.6185)	50cm	3	250	5	0.5	0.2	37	7.4	nd	nd	nd	nd	nd	nd	nd	10	1	Xanthomonas
2	2016-10-25	11:05:00	L2 (37.0418, -80.6188)	5cm	1	250	5	0.5	0.2	20	4	1	250	5	0.2	0.2	310	310	10
2	2016-10-25	11:05:00	L2 (37.0418, -80.6188)	5cm	2	250	5	0.5	0.2	23	4.6	2	250	5	0.2	0.2	362	362	10	1	Aeromonas
2	2016-10-25	11:05:00	L2 (37.0418, -80.6188)	5cm	3	250	5	0.5	0.2	26	5.2	nd	nd	nd	nd	nd	nd	nd	10
2	2016-10-25	11:05:00	L2 (37.0418, -80.6188)	50cm	1	250	5	0.5	0.2	22	4.4	1	250	5	0.2	0.2	346	346	10
2	2016-10-25	11:05:00	L2 (37.0418, -80.6188)	50cm	2	250	5	0.5	0.2	28	5.6	2	250	5	0.2	0.2	468	468	10
2	2016-10-25	11:05:00	L2 (37.0418, -80.6188)	50cm	3	250	5	0.5	0.2	22	4.4	nd	nd	nd	nd	nd	nd	nd	10
3	2016-10-25	11:10:00	L3 (37.0433, -80.6201)	5cm	1	250	5	0.5	0.2	18	3.6	1	250	5	0.2	0.2	274	274	10
3	2016-10-25	11:10:00	L3 (37.0433, -80.6201)	5cm	2	250	5	0.5	0.2	16	3.2	2	250	5	0.2	0.2	308	308	10
3	2016-10-25	11:10:00	L3 (37.0433, -80.6201)	5cm	3	250	5	0.5	0.2	22	4.4	nd	nd	nd	nd	nd	nd	nd	10
3	2016-10-25	11:10:00	L3 (37.0433, -80.6201)	50cm	1	250	5	0.5	0.2	12	2.4	1	250	5	0.2	0.2	308	308	10
3	2016-10-25	11:10:00	L3 (37.0433, -80.6201)	50cm	2	250	5	0.5	0.2	6	1.2	2	250	5	0.2	0.2	194	194	10
3	2016-10-25	11:10:00	L3 (37.0433, -80.6201)	50cm	3	250	5	0.5	0.2	12	2.4	nd	nd	nd	nd	nd	nd	nd	10
4	2016-10-26	11:00:00	L1 (37.0426, -80.6185)	5cm	1	250	5	0.5	0.2	12	2.4	1	250	5	0.2	0.2	184	184	10
4	2016-10-26	11:00:00	L1 (37.0426, -80.6185)	5cm	2	250	5	0.5	0.2	16	3.2	2	250	5	0.2	0.2	212	212	10
4	2016-10-26	11:00:00	L1 (37.0426, -80.6185)	5cm	3	250	5	0.5	0.2	14	2.8	nd	nd	nd	nd	nd	nd	nd	10
4	2016-10-26	11:00:00	L1 (37.0426, -80.6185)	50cm	1	250	5	0.5	0.2	12	2.4	1	250	5	0.2	0.2	130	130	10
4	2016-10-26	11:00:00	L1 (37.0426, -80.6185)	50cm	2	250	5	0.5	0.2	13	2.6	2	250	5	0.2	0.2	138	138	10
4	2016-10-26	11:00:00	L1 (37.0426, -80.6185)	50cm	3	250	5	0.5	0.2	14	2.8	nd	nd	nd	nd	nd	nd	nd	10	1	Pantoea
5	2016-10-26	11:05:00	L2 (37.0418, -80.6188)	5cm	1	250	5	0.5	0.2	14	2.8	1	250	5	0.2	0.2	184	184	10
5	2016-10-26	11:05:00	L2 (37.0418, -80.6188)	5cm	2	250	5	0.5	0.2	16	3.2	2	250	5	0.2	0.2	208	208	10
5	2016-10-26	11:05:00	L2 (37.0418, -80.6188)	5cm	3	250	5	0.5	0.2	23	4.6	nd	nd	nd	nd	nd	nd	nd	10
5	2016-10-26	11:05:00	L2 (37.0418, -80.6188)	50cm	1	250	5	0.5	0.2	11	2.2	1	250	5	0.2	0.2	196	196	10
5	2016-10-26	11:05:00	L2 (37.0418, -80.6188)	50cm	2	250	5	0.5	0.2	13	2.6	2	250	5	0.2	0.2	308	308	10
5	2016-10-26	11:05:00	L2 (37.0418, -80.6188)	50cm	3	250	5	0.5	0.2	16	3.2	nd	nd	nd	nd	nd	nd	nd	10
6	2016-10-26	11:10:00	L3 (37.0433, -80.6201)	5cm	1	250	5	0.5	0.2	20	4	1	250	5	0.2	0.2	126	126	10
6	2016-10-26	11:10:00	L3 (37.0433, -80.6201)	5cm	2	250	5	0.5	0.2	25	5	2	250	5	0.2	0.2	170	170	10
6	2016-10-26	11:10:00	L3 (37.0433, -80.6201)	5cm	3	250	5	0.5	0.2	16	3.2	nd	nd	nd	nd	nd	nd	nd	10
6	2016-10-26	11:10:00	L3 (37.0433, -80.6201)	50cm	1	250	5	0.5	0.2	23	4.6	1	250	5	0.2	0.2	246	246	10
6	2016-10-26	11:10:00	L3 (37.0433, -80.6201)	50cm	2	250	5	0.5	0.2	21	4.2	2	250	5	0.2	0.2	244	244	10
6	2016-10-26	11:10:00	L3 (37.0433, -80.6201)	50cm	3	250	5	0.5	0.2	12	2.4	nd	nd	nd	nd	nd	nd	nd	10
7	2016-10-27	11:00:00	L1 (37.0426, -80.6185)	5cm	1	250	5	0.5	0.2	28	5.6	1	250	5	0.2	0.2	338	338	10
7	2016-10-27	11:00:00	L1 (37.0426, -80.6185)	5cm	2	250	5	0.5	0.2	23	4.6	2	250	5	0.2	0.2	442	442	10
7	2016-10-27	11:00:00	L1 (37.0426, -80.6185)	5cm	3	250	5	0.5	0.2	17	3.4	nd	nd	nd	nd	nd	nd	nd	10	1	Pseudomonas	1
7	2016-10-27	11:00:00	L1 (37.0426, -80.6185)	50cm	1	250	5	0.5	0.2	44	8.8	1	250	5	0.2	0.2	350	350	10	1	Pseudomonas
7	2016-10-27	11:00:00	L1 (37.0426, -80.6185)	50cm	2	250	5	0.5	0.2	32	6.4	2	250	5	0.2	0.2	396	396	10
7	2016-10-27	11:00:00	L1 (37.0426, -80.6185)	50cm	3	250	5	0.5	0.2	45	9	nd	nd	nd	nd	nd	nd	nd	10
8	2016-10-27	11:05:00	L2 (37.0418, -80.6188)	5cm	1	250	5	0.5	0.2	27	5.4	1	250	5	0.2	0.2	338	338	10
8	2016-10-27	11:05:00	L2 (37.0418, -80.6188)	5cm	2	250	5	0.5	0.2	24	4.8	2	250	5	0.2	0.2	346	346	10
8	2016-10-27	11:05:00	L2 (37.0418, -80.6188)	5cm	3	250	5	0.5	0.2	24	4.8	nd	nd	nd	nd	nd	nd	nd	10
8	2016-10-27	11:05:00	L2 (37.0418, -80.6188)	50cm	1	250	5	0.5	0.2	24	4.8	1	250	5	0.2	0.2	210	210	10
8	2016-10-27	11:05:00	L2 (37.0418, -80.6188)	50cm	2	250	5	0.5	0.2	20	4	2	250	5	0.2	0.2	432	432	10
8	2016-10-27	11:05:00	L2 (37.0418, -80.6188)	50cm	3	250	5	0.5	0.2	31	6.2	nd	nd	nd	nd	nd	nd	nd	10
9	2016-10-27	11:10:00	L3 (37.0433, -80.6201)	5cm	1	250	5	0.5	0.2	14	2.8	1	250	5	0.2	0.2	330	330	10
9	2016-10-27	11:10:00	L3 (37.0433, -80.6201)	5cm	2	250	5	0.5	0.2	20	4	2	250	5	0.2	0.2	396	396	10
9	2016-10-27	11:10:00	L3 (37.0433, -80.6201)	5cm	3	250	5	0.5	0.2	23	4.6	nd	nd	nd	nd	nd	nd	nd	10
9	2016-10-27	11:10:00	L3 (37.0433, -80.6201)	50cm	1	250	5	0.5	0.2	13	2.6	1	250	5	0.2	0.2	354	354	10
9	2016-10-27	11:10:00	L3 (37.0433, -80.6201)	50cm	2	250	5	0.5	0.2	22	4.4	2	250	5	0.2	0.2	326	326	10
9	2016-10-27	11:10:00	L3 (37.0433, -80.6201)	50cm	3	250	5	0.5	0.2	23	4.6	nd	nd	nd	nd	nd	nd	nd	10
10	2016-10-27	13:00:00	L1 (37.0426, -80.6185)	5cm	1	250	5	0.5	0.2	46	9.2	1	250	5	0.2	0.2	398	398	10
10	2016-10-27	13:00:00	L1 (37.0426, -80.6185)	5cm	2	250	5	0.5	0.2	29	5.8	2	250	5	0.2	0.2	224	224	10
10	2016-10-27	13:00:00	L1 (37.0426, -80.6185)	5cm	3	250	5	0.5	0.2	34	6.8	nd	nd	nd	nd	nd	nd	nd	10
10	2016-10-27	13:00:00	L1 (37.0426, -80.6185)	50cm	1	250	5	0.5	0.2	16	3.2	1	250	5	0.2	0.2	166	166	10
10	2016-10-27	13:00:00	L1 (37.0426, -80.6185)	50cm	2	250	5	0.5	0.2	30	6	2	250	5	0.2	0.2	346	346	10
10	2016-10-27	13:00:00	L1 (37.0426, -80.6185)	50cm	3	250	5	0.5	0.2	41	8.2	nd	nd	nd	nd	nd	nd	nd	10
11	2016-10-27	13:05:00	L2 (37.0418, -80.6188)	5cm	1	250	5	0.5	0.2	29	5.8	1	250	5	0.2	0.2	360	360	10
11	2016-10-27	13:05:00	L2 (37.0418, -80.6188)	5cm	2	250	5	0.5	0.2	35	7	2	250	5	0.2	0.2	408	408	10
11	2016-10-27	13:05:00	L2 (37.0418, -80.6188)	5cm	3	250	5	0.5	0.2	32	6.4	nd	nd	nd	nd	nd	nd	nd	10
11	2016-10-27	13:05:00	L2 (37.0418, -80.6188)	50cm	1	250	5	0.5	0.2	38	7.6	1	250	5	0.2	0.2	296	296	10
11	2016-10-27	13:05:00	L2 (37.0418, -80.6188)	50cm	2	250	5	0.5	0.2	38	7.6	2	250	5	0.2	0.2	346	346	10
11	2016-10-27	13:05:00	L2 (37.0418, -80.6188)	50cm	3	250	5	0.5	0.2	32	6.4	nd	nd	nd	nd	nd	nd	nd	10
12	2016-10-27	13:10:00	L3 (37.0433, -80.6201)	5cm	1	250	5	0.5	0.2	2	0.4	1	250	5	0.2	0.2	244	244	10
12	2016-10-27	13:10:00	L3 (37.0433, -80.6201)	5cm	2	250	5	0.5	0.2	16	3.2	2	250	5	0.2	0.2	210	210	10
12	2016-10-27	13:10:00	L3 (37.0433, -80.6201)	5cm	3	250	5	0.5	0.2	21	4.2	nd	nd	nd	nd	nd	nd	nd	10	1	Chryseobacterium
12	2016-10-27	13:10:00	L3 (37.0433, -80.6201)	50cm	1	250	5	0.5	0.2	31	6.2	1	250	5	0.2	0.2	344	344	10
12	2016-10-27	13:10:00	L3 (37.0433, -80.6201)	50cm	2	250	5	0.5	0.2	18	3.6	2	250	5	0.2	0.2	372	372	10
12	2016-10-27	13:10:00	L3 (37.0433, -80.6201)	50cm	3	250	5	0.5	0.2	32	6.4	nd	nd	nd	nd	nd	nd	nd	10
